# Supplementary material for: Development and Validation of a Model to Predict Severe Hospital-Acquired Acute Kidney Injury in Non-Critically Ill Patients
Source: J Clin Med. 2021 Aug 31;10(17):3959. doi: 10.3390/jcm10173959 (PMC8432169; doi:10.3390/jcm10173959)
Supplement: Supplementary file 1 [file jcm-10-03959-s001.zip]

Archive with 1 entries (1 files):
- jcm-1262973-supplementary.pdf
